# Supplementary material for: The Human Genetic Differences in the Outcomes of mRNA Vaccination against COVID-19: A Prospective Cohort Study
Source: Vaccines (Basel). 2024 Jun 5;12(6):626. doi: 10.3390/vaccines12060626 (PMC11209249; doi:10.3390/vaccines12060626)
Supplement: Supplementary file 1 [file vaccines-12-00626-s001.zip]

Archive with 1 entries (1 files):
- vaccines-3002035-supplementary.pdf
